# Supplementary material for: Karyotypic and Molecular Analysis of Pterygoplichthys pardalis (Castelnau 1855) from the Lower Amazon River
Source: Animals (Basel). 2023 May 3;13(9):1533. doi: 10.3390/ani13091533 (PMC10177225; doi:10.3390/ani13091533)
Supplement: Supplementary file 1 [file animals-13-01533-s001.zip]

Archive with 2 entries (2 files):
- SupFile Table S1.xlsx
- SupFile Table S2.xlsx
