# Supplementary material for: Karyotypic and Molecular Analysis of Pterygoplichthys pardalis (Castelnau 1855) from the Lower Amazon River
Source: Animals (Basel). 2023 May 3;13(9):1533. doi: 10.3390/ani13091533 (PMC10177225; doi:10.3390/ani13091533)
Supplement: Supplementary file 1 [file animals-13-01533-s001.zip › SupFile Table S1.xlsx]

## Sheet: Planilha1
Table S1: Data of Pterygoplichthys pardalis (Castelnau 1855) collected from the lower Amazon River included in this study
Nº de campo
PML 16	Data	Espécie	Local	LAT	LONG	Peso (g)	CP (mm)	Sexo	Coletor	Foto	Tecido
PML 17	2017-12-28	Pterygoplichthys pardalis	Porto dos milagres			240	245	Fêmea	-	Sim	Não
PML 23	2017-12-29	Pterygoplichthys pardalis	Porto dos milagres			375	290	Macho	-	Sim	Sim
PML 24	2018-08-16	Pterygoplichthys pardalis	Lago Grande, Rio Amazonas			536	290	-	Pescador Claúdio	Sim	Sim
PML 25	2018-08-16	Pterygoplichthys pardalis	Lago Grande, Rio Amazonas			398	250	Fêmea	Pescador Claúdio	Sim	Sim
PML 26	2018-09-05	Pterygoplichthys pardalis	Lago Pacoval, Rio Amazonas	-2.30748	-54.6643	360	250	Fêmea	Pescador Anderson	Sim	Sim
PML 27	2018-09-05	Pterygoplichthys pardalis	Lago Pacoval, Rio Amazonas	-2.30748	-54.6643	470	270	Fêmea	Pescador Anderson	Sim	Sim
PML 28	2019-09-06	Pterygoplichthys pardalis	Lago Pacoval, Rio Amazonas	-2.30748	-54.6643	335	270	Macho	Pescador Anderson	Sim	Sim
PML 29	2019-09-06	Pterygoplichthys pardalis	Lago Pacoval, Rio Amazonas	-2.30748	-54.6643	317	260	Macho	Pescador Anderson	Sim	Sim
PML 30	2019-10-10	Pterygoplichthys pardalis	Lago Pacoval, Rio Amazonas	-2.30748	-54.6643	428	270	Fêmea	Pescador Anderson	Sim	Sim
PML 31	2019-10-10	Pterygoplichthys pardalis	Lago Pacoval, Rio Amazonas	-2.30748	-54.6643	287	260	Macho	Pescador Anderson	Sim	Sim
PML 32	2019-10-10	Pterygoplichthys pardalis	Lago Pacoval, Rio Amazonas	-2.30748	-54.6643	599	275	Fêmea	Pescador Anderson	Sim	Sim
APX 01	2019-10-10	Pterygoplichthys pardalis	Lago Pacoval, Rio Amazonas	-2.30748	-54.6643	552	270	Fêmea	Pescador Anderson	Sim	Sim
APX 02	2018-12-04	Pterygoplichthys pardalis	Arapixuna, Rio Amazonas	-2.23588	-54.8336	280	225	Fêmea	Nelsinho	Sim	Sim
APX 03	2018-12-04	Pterygoplichthys pardalis	Arapixuna, Rio Amazonas	-2.23588	-54.8336	222	210	Fêmea	Nelsinho	Sim	Sim
APX 04	2018-12-05	Pterygoplichthys pardalis	Arapixuna, Rio Amazonas	-2.23588	-54.8336	270	221.5	Fêmea	Nelsinho	Sim	Sim
APX 05	2018-12-05	Pterygoplichthys pardalis	Arapixuna, Rio Amazonas	-2.23588	-54.8336	301	250	Macho	Nelsinho	Sim	Não
	2018-12-05	Pterygoplichthys pardalis	Arapixuna, Rio Amazonas	-2.23588	-54.8336	311	250	Macho	Nelsinho	Sim	Sim
