# Supplementary material for: Karyotypic and Molecular Analysis of Pterygoplichthys pardalis (Castelnau 1855) from the Lower Amazon River
Source: Animals (Basel). 2023 May 3;13(9):1533. doi: 10.3390/ani13091533 (PMC10177225; doi:10.3390/ani13091533)
Supplement: Supplementary file 1 [file animals-13-01533-s001.zip › SupFile Table S2.xlsx]

## Sheet: sequence(tab)
Supp File Table S2: COI sequences metadata for Pterygoplychthys and Hypostomus cochliodon included in this study.
Genbank Access Number	Size	Species	Origin	Voucher	References
XXXXXXXXXXXXXXXXX	591	P. pardalis	Brazil, Santarém	APX-01	present study
XXXXXXXXXXXXXXXXX	591	P. pardalis	Brazil, Santarém	APX-02	present study
XXXXXXXXXXXXXXXXX	591	P. pardalis	Brazil, Santarém	APX-04	present study
XXXXXXXXXXXXXXXXX	591	P. pardalis	Brazil, Santarém	APX-05	present study
XXXXXXXXXXXXXXXXX	591	P. pardalis	Brazil, Santarém	PML-27	present study
XXXXXXXXXXXXXXXXX	591	P. pardalis	Brazil, Santarém	PML-30	present study
KU692600.1	652	P. pardalis	Indonesia	BIF0450	https://www.ncbi.nlm.nih.gov/pubmed/27000429
KU692599.1	652	P. pardalis	Indonesia	BIF0451	https://www.ncbi.nlm.nih.gov/pubmed/27000429
KU692598.1	652	P. pardalis			https://www.ncbi.nlm.nih.gov/pubmed/27000429
KU692597.1	652	P. pardalis			https://www.ncbi.nlm.nih.gov/pubmed/27000429
KU692596.1	652	P. pardalis			https://www.ncbi.nlm.nih.gov/pubmed/27000429
MT858713.1	620	P. pardalis			Krishnan,S., Kar,A.B., Thipramalai Thangappan,A.K., Arumugam,S., Veeraiah,R. and Lakshmanaperumal,R. First confirmed record of leucism in the amazon sailfin catfish pteryoplichthys pardalis from cauvery river sysytem, tamil nadu, India. Submitted (07-AUG-2020) FISHERIES, FISHERY SURVEY OF INDIA
MK628374.1	642	P. pardalis			Panprommin,D., Soontornprasit,K., Tuncharoen,S. and Iamchuen,N. Utility of DNA barcoding for species identification of larval fish in the lower Ing River, Thailand. Submitted (12-MAR-2019) School of Agriculture and Natural Resources
MK628373.1	642	P. pardalis		Tailandia
MK355390.1	632	P. pardalis	LS-48	Colombia
MK355389.1	632	P. pardalis		Colombia
MN234108.1	608	P. pardalis
MK049440.1	636	P. pardalis
MK049439.1	636	P. pardalis
MK049438.1	636	P. pardalis
MK049437.1	636	P. pardalis
JF769362.1	656	P. pardalis
JF769361.1	657	P. pardalis
JF769360.1	655	P. pardalis		Filipinas
JF769359.1	657	P. pardalis
JF769358.1	657	P. pardalis		Filipinas
JF769357.1	657	P. pardalis
JF498754.1	655	P. pardalis
JF498753.1	655	P. pardalis
JF498752.1	655	P. pardalis		Filipinas
JF498751.1	655	P. pardalis
JF498750.1	655	P. pardalis
JF498749.1	655	P. pardalis
JF498748.1	655	P. pardalis
JF498747.1	655	P. pardalis
JF498746.1	655	P. pardalis
JF498745.1	655	P. pardalis
JF498744.1	655	P. pardalis
JF498743.1	655	P. pardalis		Filipinas
JF498742.1	655	P. pardalis
JF498741.1	655	P. pardalis
JF498740.1	655	P. pardalis
JF498739.1	655	P. pardalis
JF498738.1	655	P. pardalis
JF498737.1	655	P. pardalis
JF498736.1	655	P. pardalis
JF498735.1	655	P. pardalis
JF498734.1	655	P. pardalis
JF498733.1	655	P. pardalis
JF498732.1	655	P. pardalis
JF498731.1	655	P. pardalis
JF498730.1	655	P. pardalis
JF498729.1	655	P. pardalis
JF498728.1	655	P. pardalis
JF498727.1	655	P. pardalis
JF498726.1	655	P. pardalis
JF498725.1	655	P. pardalis
HQ682720.1	635	P. pardalis
HQ682719.1	655	P. pardalis
HQ682718.1	646	P. pardalis
HQ682717.1	637	P. pardalis
KF604702.1	652	P. pardalis
KF604700.1	652	P. pardalis
KF604699.1	652	P. pardalis
KF604698.1	652	P. pardalis
AB773426.1	655	P. pardalis
JQ667567.1	652	P. pardalis
JQ667566.1	652	P. pardalis
MH973443.1	522	P. pardalis	Brazil, Manaus	1249	https://www.ncbi.nlm.nih.gov/pubmed/31146233
MH973442.1	522	P. pardalis	Brazil, Manaus	1250	https://www.ncbi.nlm.nih.gov/pubmed/31146233
MH973444.1	522	P. pardalis	Brazil, Manaus	1251	https://www.ncbi.nlm.nih.gov/pubmed/31146233
MH973452.1	522	P. pardalis	Brazil, Manaus	1309	https://www.ncbi.nlm.nih.gov/pubmed/31146233
MH973446.1	522	P. pardalis	Brazil, Manaus	1310	https://www.ncbi.nlm.nih.gov/pubmed/31146233
MH973447.1	522	P. pardalis	Brazil, Manaus	1333	https://www.ncbi.nlm.nih.gov/pubmed/31146233
MH973451.1	522	P. pardalis	Brazil, Manaus	1334	https://www.ncbi.nlm.nih.gov/pubmed/31146233
MH973448.1	522	P. pardalis	Brazil, Manaus	1381	https://www.ncbi.nlm.nih.gov/pubmed/31146233
MH973449.1	522	P. pardalis	Brazil, Manaus	1382	https://www.ncbi.nlm.nih.gov/pubmed/31146233
MH973450.1	522	P. pardalis	Brazil, Manaus	1391	https://www.ncbi.nlm.nih.gov/pubmed/31146233
MH973445.1	522	P. pardalis	Brazil, Manaus	1392	https://www.ncbi.nlm.nih.gov/pubmed/31146233
MH973441.1	522	P. pardalis	Brazil, Manaus	1252	https://www.ncbi.nlm.nih.gov/pubmed/31146233
HM404959.1	654	P. etentaculatus		DCC38341
HM405207.1	652	P. etentaculatus		DCC00372
HM405208.1	652	P. etentaculatus		DCC00541
HM405209.1	652	P. etentaculatus		DCC00651
HM405210.1	652	P. etentaculatus		DCC00652
MK959880.1	826	P. zuliaensis	"not reported"	VZ4	unpublished
HM376401.1	652	Hypostomus cochliodon		LBP-17564	https://www.ncbi.nlm.nih.gov/pubmed/23497346
